# Supplementary material for: PDHX acetylation facilitates tumor progression by disrupting PDC assembly and activating lactylation-mediated gene expression
Source: Protein Cell. 2024 Sep 23;16(1):49–63. doi: 10.1093/procel/pwae052 (PMC11700603; doi:10.1093/procel/pwae052)
Supplement: pwae052_suppl_Supplementary_Tables_S1-S7 [file pwae052_suppl_supplementary_tables_s1-s7.zip]

Archive with 7 entries (7 files):
- Supplementary table 1.xlsx
- Supplementary table 2.xlsx
- Supplementary table 3.xlsx
- Supplementary table 4.xlsx
- Supplementary table 5.xlsx
- Supplementary table 6.xlsx
- Supplementary table 7.xlsx
