# Supplementary material for: PDHX acetylation facilitates tumor progression by disrupting PDC assembly and activating lactylation-mediated gene expression
Source: Protein Cell. 2024 Sep 23;16(1):49–63. doi: 10.1093/procel/pwae052 (PMC11700603; doi:10.1093/procel/pwae052)
Supplement: pwae052_suppl_Supplementary_Tables_S1-S7 [file pwae052_suppl_supplementary_tables_s1-s7.zip › Supplementary table 1.xlsx]

## Sheet: Sheet1
Characteristics	Number of cases (%)
Age (years)
<50	52 (44.1)
≥50	66 (55.9)
AFP
≤400 μg/μL	71 (60.2)
>400 μg/μL	47 (39.8)
Gender
Female	13 (11.0)
Male	105 (89.0)
Tumor size
≤3 cm	17 (14.4)
>3 cm	101 (85.6)
Tumor node
≤1	88 (74.5)
>1	30 (25.4)
HBsAg
negative	22 (18.6)
positive	96 (81.4)
Cirrhosis
Absent	25 (21.2)
Present	93 (78.8)
Vital status
Alive	46 (39.0)
Dead	72 (61.0)
Clinical stage
I	10 (8.5)
II	73 (61.9)
III	26 (22.0)
IV	9 (7.6)
T classification
I	10 (8.5)
II	73 (61.9)
III	26 (22.0)
IV	9 (7.6)
PDHX
Low expression	59 (50.0)
High expression	59 (50.0)
PDHX K488ac
Low expression	59 (50.0)
High expression	59 (50.0)
