# Supplementary material for: PDHX acetylation facilitates tumor progression by disrupting PDC assembly and activating lactylation-mediated gene expression
Source: Protein Cell. 2024 Sep 23;16(1):49–63. doi: 10.1093/procel/pwae052 (PMC11700603; doi:10.1093/procel/pwae052)
Supplement: pwae052_suppl_Supplementary_Tables_S1-S7 [file pwae052_suppl_supplementary_tables_s1-s7.zip › Supplementary table 2.xlsx]

## Sheet: PDHX-K488ac
Variable		Total	PDHX K488ac expression		Chi-square test
			low	high	p-value
Age (years)
<50		52	27	25	0.7107
≥50		66	32	34
Gender
Female		13	3	10	0.0396
Male		105	56	49
Tumor node
≤1		88	49	39	0.0345
>1		30	10	20
Tumor size
≤3 cm		17	14	3	0.0049
>3 cm		101	45	54
AFP
≤400 μg/μL		71	37	34	0.5727
>400 μg/μL		47	22	25
HBsAg
negative		22	8	14	0.1561
positive		96	51	45
Cirrhosis
Absent		25	10	15	0.26
Present		93	49	44
Vital status
Alive		46	38	8	<0.0001
Dead		72	21	51
Clinical stage
I-II		83	53	30	<0.0001
III-IV		35	6	29

## Sheet: PDHX
Variable		Total	PDHX expression		Chi-square test
			low	high	p-value
Age (years)
<50		52	32	20	0.0261
≥50		66	27	39
Gender
Female		13	8	5	0.9152
Male		105	51	54
Tumor node
≤1		88	55	49	0.2137
>1		30	12	18
Tumor size
≤3 cm		17	4	13	0.0183
>3 cm		101	55	46
AFP
≤400 μg/μl		71	34	37	0.5641
>400 μg/μl		47	25	22
HBsAg
negative		22	9	13	0.3444
positive		96	50	46
Cirrhosis
Absent		25	14	11	0.4991
Present		93	45	48
Vital status
Alive		46	27	19	0.131
Dead		72	32	40
Clinical stage
I-II		83	42	41	0.8403
III-IV		35	17	18
