# Supplementary material for: PDHX acetylation facilitates tumor progression by disrupting PDC assembly and activating lactylation-mediated gene expression
Source: Protein Cell. 2024 Sep 23;16(1):49–63. doi: 10.1093/procel/pwae052 (PMC11700603; doi:10.1093/procel/pwae052)
Supplement: pwae052_suppl_Supplementary_Tables_S1-S7 [file pwae052_suppl_supplementary_tables_s1-s7.zip › Supplementary table 3.xlsx]

## Sheet: PDHX K488ac
Variables	PDHX K488ac expression level
	Spearman Correlation	p-Value
Survival time	-0.6789	<0.0001
Vital status	0.6132	<0.0001
Clinical stage	0.4616	<0.0001
Tumor size	0.1661	0.0722

## Sheet: PDHX
Variables	PDHX expression level
	Spearman Correlation	p-Value
Survival time	-0.1872	0.0424
Vital status	0.08978	0.3336
Clinical stage	0.01934	0.8354
Tumor size	0.172	0.0163
