# Supplementary material for: PDHX acetylation facilitates tumor progression by disrupting PDC assembly and activating lactylation-mediated gene expression
Source: Protein Cell. 2024 Sep 23;16(1):49–63. doi: 10.1093/procel/pwae052 (PMC11700603; doi:10.1093/procel/pwae052)
Supplement: pwae052_suppl_Supplementary_Tables_S1-S7 [file pwae052_suppl_supplementary_tables_s1-s7.zip › Supplementary table 4.xlsx]

## Sheet: Oligonucleotide sequence
Oligonucleotide sequence of shRNAs
Gene	sequence
Non−Target Control	CAACAAGATGAAGAGCACCAA
PDHX-sh1	CGGACGTAATTGGAGATGGTT
PDHX-sh-3’UTR（sh2）	GGTGTTCAGCTTAGTTGATTC
sh-HAT1	CGGCGTGTTATTGAACGACTT
sh-GCN5	CACATCATCAAGAAGCAGAAA
sh-PCAF	CGAACTCTAATCCTCACTCAT
sh-CBP	GCGTTTACATAAACAAGGCAT
sh-p300	GCAATGGACAAGGGATAATGC
