# Supplementary material for: PDHX acetylation facilitates tumor progression by disrupting PDC assembly and activating lactylation-mediated gene expression
Source: Protein Cell. 2024 Sep 23;16(1):49–63. doi: 10.1093/procel/pwae052 (PMC11700603; doi:10.1093/procel/pwae052)
Supplement: pwae052_suppl_Supplementary_Tables_S1-S7 [file pwae052_suppl_supplementary_tables_s1-s7.zip › Supplementary table 5.xlsx]

## Sheet: Antibody
Name	Source	Catalog Number	RRID	Reactivity	Second antibody
Anti-PDHX	Proteintech	Cat# 10951-1-AP	AB_2163102	Human	Rabbit
Anti-DLAT	Proteintech	Cat# 13426-1-AP	AB_2091774	Human	Rabbit
Anti-DLD	Proteintech	Cat# 16431-1-AP	AB_2091888	Human	Rabbit
Anti-PDHX-K488Ac	Abclonal	Cat# E11478	N/A	Human	Rabbit
Anti-p300	Santa Cruz	Cat# sc-48343	AB_628075	Human	Mouse
Anti-acetylation-lysine	CST	Cat# 9441s	AB_331805	Human	Rabbit
Anti-Calnexin	Proteintech	Cat# 10427-2-AP	AB_2069033	Human	Rabbit
Anti-VDAC	Proteintech	Cat# 10866-1-AP	AB_2257153	Human	Rabbit
Anti-LaminB1	Proteintech	Cat# 12987-1-AP	AB_2136290	Human	Rabbit
Anti-β-Actin	Proteintech	Cat# 66009-1-Ig	AB_2687938	Human	Mouse
Anti-α-Tubulin	Proteintech	Cat# 66031-1-Ig	AB_11042766	Human	Mouse
Anti-HA-tag	Proteintech	Cat# 51064-2-AP	AB_11042321	Human	Rabbit
Anti-GFP-tag	Abmart	Cat# M20004M	AB_2619674	Human	Mouse
Anti-GST-tag	Proteintech	Cat# 10000-0-AP	AB_11042316	Human	Rabbit
Anti-His-tag	Abmart	Cat# M30111M	AB_2889874	Human	Mouse
Anti-Flag-M2	Sigma	Cat# F1804	AB_262044	Human	Mouse
Anti-lactylation-lysine	PTM BIO	Cat#PTM-1401RM	AB_2942013	Human	Rabbit
Anti-H3K56la	PTM BIO	Cat#PTM-1421RM	AB_3076696	Human	Rabbit
Anti-H3K9la	PTM BIO	Cat#PTM-1419RM	AB_3076695	Human	Rabbit
Anti-H3K14la	PTM BIO	Cat#PTM-1414RM	AB_3076697	Human	Rabbit
Anti-H3K18la	PTM BIO	Cat#PTM-1406RM	AB_2909438	Human	Rabbit
Anti-H4K5la	PTM BIO	Cat#PTM-1407RM	N/A	Human	Rabbit
Anti-H4K8la	PTM BIO	Cat#PTM-1415RM	AB_2941896	Human	Rabbit
Anti-H4K12la	PTM BIO	Cat#PTM-1411RM	AB_2941896	Human	Rabbit
Anti-H4K16la	PTM BIO	Cat#PTM-1417RM	N/A	Human	Rabbit
Anti-SKA2	Santa Cruz	Cat#sc-514495	AB_2923184	Human	Mouse
Anti-NCF2	Abclonal	Cat#A3703	AB_2863125	Human	Rabbit
Anti-KRT17	Abclonal	Cat#A3769	AB_2863139	Human	Rabbit
