# Supplementary material for: PDHX acetylation facilitates tumor progression by disrupting PDC assembly and activating lactylation-mediated gene expression
Source: Protein Cell. 2024 Sep 23;16(1):49–63. doi: 10.1093/procel/pwae052 (PMC11700603; doi:10.1093/procel/pwae052)
Supplement: pwae052_suppl_Supplementary_Tables_S1-S7 [file pwae052_suppl_supplementary_tables_s1-s7.zip › Supplementary table 6.xlsx]

## Sheet: qPCR Primer
Name	Species	Accession	Sequence of forward primer	Sequence of reverse primer
18S rRNA	Homo sapiens	N/A	CTGCGGAAAGTGCTCATCAGT	TGGCAGAGCGAACAATAAGGC
HAT1	Homo sapiens	NM_003642.4	TACAGCGGAAGATCCATCCAA	CTGTTGTGCCTCTATCGCCA
GCN5	Homo sapiens	NM_021078.3	GCAAGGCCAATGAAACCTGTA	TCCAAGTGGGATACGTGGTCA
PCAF	Homo sapiens	NM_003884.5	GAAAAACCCTAACCCCTCACC	CCTTGTGGACACAGGTAAAGAGA
CBP	Homo sapiens	NM_004380.3	CAACCCCAAAAGAGCCAAACT	CCTCGTAGAAGCTCCGACAGT
p300	Homo sapiens	NM_001429.4	AGCCAAGCGGCCTAAACTC	TCACCACCATTGGTTAGTCCC
HRCT1	Homo sapiens	NM_001039792.2	AGGACTGTGACGTGGAGAGG	CGGTGATGGTGAAAGATTCC
SKA2	Homo sapiens	NM_182620.4	GCCGCATTTGTGCTACTGTG	CTCTGCCGCAGTTTTCTCTT
NINJ2	Homo sapiens	NM_016533.6	GCAGGGACCATCCTCTCACTA	TTCAGCCGTGCAATGACCA
KRT17	Homo sapiens	NM_000422.3	GCCGCATCCTCAACGAGAT	CGCGGTTCAGTTCCTCTGTC
BICD1	Homo sapiens	NM_001714.4	TCCATCCACCGGAAGGTTG	GGCTCTGTTTCAGCTCGTTC
NCF2	Homo sapiens	NM_000433.4	CCAGAAGCATTAACCGAGACAA	CCTCGAAGCTGAATCAAGGC
