# Supplementary material for: PDHX acetylation facilitates tumor progression by disrupting PDC assembly and activating lactylation-mediated gene expression
Source: Protein Cell. 2024 Sep 23;16(1):49–63. doi: 10.1093/procel/pwae052 (PMC11700603; doi:10.1093/procel/pwae052)
Supplement: pwae052_suppl_Supplementary_Tables_S1-S7 [file pwae052_suppl_supplementary_tables_s1-s7.zip › Supplementary table 7.xlsx]

## Sheet: CUT＆Tag
Name	Species	Accession	Sequence of forward primer	Sequence of reverse primer
HRCT1	Homo sapiens	NM_001039792.2	GGTCACTGAGCCAGGCAGCA	CCTGGCAGGGAGGCCAGG
SKA2	Homo sapiens	NM_182620.4	CGGTGGAAGCTCTGGTGTGATTG	GGCTGCCCCCTCCTCTCTACT
NINJ2	Homo sapiens	NM_016533.6	GCCACCTCCTGGAGCACACAC	GGGATGCCCGTCTTGGCTGC
KRT17	Homo sapiens	NM_000422.3	GGGTTGGTCTCCGAGGCTTGATG	GGGGCTGGGTGCTGAAGAGA
BICD1	Homo sapiens	NM_001714.4	CCTGAGCTTCGGCCCTCGAC	GGGGCGGGAGCTCCTCC
NCF2	Homo sapiens	NM_000433.4	GGAGAGGGGATGCAGGGGTG	GTCCTGCCCCTCCCCTATTCTGA
